# Supplementary material for: Betulinic Acid Ameliorates the Severity of Acute Pancreatitis via Inhibition of the NF-κB Signaling Pathway in Mice
Source: Int J Mol Sci. 2021 Jun 26;22(13):6871. doi: 10.3390/ijms22136871 (PMC8268208; doi:10.3390/ijms22136871)
Supplement: Supplementary file 1 [file ijms-22-06871-s001.zip]

Archive with 1 entries (1 files):
- ijms-1266351-supplementary.pdf
